# Supplementary material for: Characterization of MultidrugResistant serogroup 19 Streptococcus pneumoniae isolated from healthy children below 5 years of age in Indonesia
Source: Access Microbiol. 2024 Feb 13;6(2):000680.v4. doi: 10.1099/acmi.0.000680.v4 (PMC10928408; doi:10.1099/acmi.0.000680.v4)
Supplement: Supplementary material 1 [file acmi-6-680.v4-s001.xlsx]

## Sheet: Sheet1
Table S1. Characterization of multidrug resistant serogroup 19 Streptococcus pneumoniae
Sample ID	Serotype	Penicilin	Susceptibility	Azithromycin	Susceptibility	Tetracycline	Susceptibility	Erythromycin	Susceptibility	Trimethorpim/Sulfamethoxazole	Susceptibility	Chloramphenicol	Susceptibility	fol(A)	fol(P)	DHFR 92-100	folA Accession Number	DHPS 56-69	folP Accession Number	erm(B)	mef(A)	tet(M)	rrgC	pit(B)	BFI (AB-CW)	Biofilm Classification	MLST
1036	19A	≤0.03	S	>2	R	>8	R	>2	R	>4/76	R	=4	S	pos	neg	Asp-92-Ala, Ile-100-Leu	MW816788	STRPRPGSSYVEIE	MW835932	pos	neg	pos	neg	pos	0.175467	Moderate
1209	19F	=2	S	>2	R	>8	R	>2	R	=4/76	R	=2	S	pos	pos	Asp-92-Ala, Glu-94-Asp, Ile-100-Leu	MW816789	STRPGSSYYVEIE	MW835898	neg	pos	pos	pos	pos	0.1546	Moderate
1247	19F	=1	S	>2	R	>8	R	>2	R	>4/76	R	=2	S	pos	pos	Asp-92-Ala, Glu-94-Asp, Ile-100-Leu	MW816790	STRPGSSYYVEIE	MW835899	neg	pos	pos	pos	pos	0.1594	Moderate
1259	19F	=4	I	>2	R	>8	R	>2	R	=4/76	R	=4	S	pos	pos	Asp-92-Ala, Glu-94-Asp, Ile-100-Leu	MW816791	STRPGSSYYVEIE	MW835900	neg	pos	pos	pos	pos	0.203367	Moderate
1315	19F	=2	S	>2	R	>8	R	>2	R	=4/76	R	=2	S	pos	pos	Asp-92-Ala, Glu-94-Asp, Ile-100-Leu	MW816792	STRPGSSYYVEIE	MW835901	neg	pos	pos	pos	pos	0.160433	Moderate
1360	19F	=2	S	>2	R	>8	R	>2	R	=4/76	R	=4	S	pos	pos	Asp-92-Ala, Glu-94-Asp, Ile-100-Leu	MW816793	STRPGSSYYVEIE	MW835902	neg	pos	pos	pos	pos	0.0653333	Negative
1382	19F	=2	S	>2	R	>8	R	>2	R	>4/76	R	=2	S	pos	pos	Asp-92-Ala, Glu-94-Asp, Ile-100-Leu	MW816794	STRPGSSYYVEIE	MW835903	neg	pos	pos	pos	pos	0.0810333	Negative
1389	19F	=4	I	>2	R	>8	R	>2	R	=4/76	R	=2	S	pos	pos	Asp-92-Ala, Glu-94-Asp, Ile-100-Leu	MW816795	STRPGSSYYVEIE	MW835904	neg	pos	pos	pos	pos	0.130767	Moderate
1401	19F	=4	I	>2	R	>8	R	>2	R	=4/76	R	=2	S	pos	pos	Asp-92-Ala, Glu-94-Asp, Ile-100-Leu	MW816796	STRPGSSYYVEIE	MW835905	neg	pos	pos	neg	pos	0.102067	Moderate
1438	19F	=4	I	>2	R	>8	R	>2	R	=4/76	R	=4	S	pos	pos	Asp-92-Ala, Glu-94-Asp, Ile-100-Leu	MW816797	STRPGSSYYVEIE	MW835906	neg	pos	pos	pos	pos	0.274033	Moderate
1440	19F	=4	I	>2	R	>8	R	>2	R	>4/76	R	=4	S	pos	pos	Asp-92-Ala, Glu-94-Asp, Ile-100-Leu	MW816798	STRPRPGSSYVEIE	MW835907	pos	pos	pos	neg	pos	0.0373	Negative
1441	19F	=2	S	>2	R	>8	R	>2	R	=4/76	R	=4	S	pos	pos	Asp-92-Ala, Glu-94-Asp, Ile-100-Leu	MW816799	STRPGSSYYVEIE	MW835908	neg	pos	pos	pos	pos	0.0824667	Negative
1458	19F	=2	S	>2	R	>8	R	>2	R	=4/76	R	=2	S	pos	pos	Asp-92-Ala, Glu-94-Asp, Ile-100-Leu	MW816800	STRPGSSYYVEIE	MW835909	neg	pos	pos	pos	pos	0.139533	Moderate
1480	19F	=4	I	>2	R	>8	R	>2	R	=4/76	R	=2	S	pos	pos	Asp-92-Ala, Glu-94-Asp, Ile-100-Leu	MW816801	STRPGSSYYVEIE	MW835910	neg	pos	pos	pos	pos	0.0596333	Negative
1619	19F	=2	S	>2	R	>8	R	>2	R	=4/76	R	=2	S	pos	pos	Asp-92-Ala, Glu-94-Asp, Ile-100-Leu	MW816803	STRPGSSYYVEIE	MW835912	neg	pos	pos	pos	pos	0.1438	Moderate
1633	19F	=1	S	>2	R	>8	R	>2	R	=4/76	R	=2	S	pos	pos	Asp-92-Ala, Glu-94-Asp, Ile-100-Leu	MW816804	STRPGSSYYVEIE	MW835913	neg	pos	pos	pos	pos	0.1465	Moderate
1651	19F	=4	I	>2	R	>8	R	>2	R	=4/76	R	=4	S	pos	pos	Asp-92-Ala, Glu-94-Asp, Ile-100-Leu	MW816805	STRPGSSYYVEIE	MW835914	neg	pos	pos	pos	pos	0.0881333	Negative
1686	19F	=2	S	>2	R	>8	R	>2	R	=4/76	R	=4	S	pos	pos	Asp-92-Ala, Glu-94-Asp, Ile-100-Leu	MW816806	STRPGSSYYVEIE	MW835915	neg	pos	pos	pos	pos	0.0576667	Negative
1687	19F	=2	S	>2	R	>8	R	>2	R	=4/76	R	=4	S	pos	pos	Asp-92-Ala, Glu-94-Asp, Ile-100-Leu	MW816807	STRPGSSYYVEIE	MW835917	neg	pos	pos	pos	pos	0.0934	Negative
1688	19F	=2	S	>2	R	>8	R	>2	R	=4/76	R	=2	S	pos	pos	Asp-92-Ala, Glu-94-Asp, Ile-100-Leu	MW816808	STRPGSSYYVEIE	MW835918	neg	pos	pos	pos	pos	0.1406	Moderate
1702	19F	=2	S	>2	R	>8	R	=2	R	=4/76	R	=2	S	pos	pos	Asp-92-Ala, Glu-94-Asp, Ile-100-Leu	MW816809	STRPGSSYYVEIE	MW835919	neg	pos	pos	pos	pos	0.0658	Negative
1710	19F	=4	I	>2	R	>8	R	>2	R	>4/76	R	=4	S	pos	pos	Asp-92-Ala, Glu-94-Asp, Ile-100-Leu	MW816810	STRPGSSYYVEIE	MW835920	pos	pos	pos	pos	pos	0.0948	Negative
1718	19F	=2	S	>2	R	>8	R	>2	R	=4/76	R	=2	S	pos	pos	Asp-92-Ala, Glu-94-Asp, Ile-100-Leu	MW816811	STRPGSSYYVEIE	MW835921	neg	pos	pos	pos	pos	0.0852	Negative
1757	19F	=2	S	>2	R	>8	R	=2	R	=4/76	R	=2	S	pos	pos	Asp-92-Ala, Glu-94-Asp, Ile-100-Leu	MW816812	STRPGSSYYVEIE	MW835922	neg	pos	pos	pos	pos	0.0818333	Negative
2004	19F	=2	S	>2	R	>8	R	>2	R	=4/76	R	=2	S	pos	pos	Asp-92-Ala, Glu-94-Asp, Ile-100-Leu	MW816813	STRPGSSYYVEIE	MW835923	neg	pos	pos	pos	pos	0.1569	Moderate
2007	19F	=2	S	>2	R	>8	R	>2	R	=4/76	R	=4	S	pos	pos	Asp-92-Ala, Glu-94-Asp, Ile-100-Leu	MW816814	STRPGSSYYVEIE	MW835924	neg	pos	pos	pos	pos	0.0685333	Negative
2025	19F	=2	S	>2	R	>8	R	>2	R	=4/76	R	=2	S	pos	pos	Asp-92-Ala, Glu-94-Asp, Ile-100-Leu	MW816815	STRPGSSYYVEIE	MW835925	neg	pos	pos	pos	pos	0.2129	Moderate
2050	19F	=4	I	>2	R	=8	R	>2	R	>4/76	R	=4	S	pos	pos	Asp-92-Ala, Glu-94-Asp, Ile-100-Leu	MW816749	STRPRPGSSYVEIE	MW835859	pos	pos	pos	pos	pos	0.0416	Negative
2243	19F	=4	I	>2	R	>8	R	>2	R	>4/76	R	=4	S	pos	pos	Asp-92-Ala, Glu-94-Asp, Ile-100-Leu	MW816750	STRPRPGSSYVEIE	MW835860	pos	pos	pos	pos	pos	0.0822	Negative
2251	19F	=4	I	>2	R	>8	R	>2	R	=4/76	R	=2	S	pos	pos	Asp-92-Ala, Glu-94-Asp, Ile-100-Leu	MW816751	STRPGSSYYVEIE	MW835861	neg	pos	pos	pos	pos	0.101667	Moderate
2260	19F	=4	I	>2	R	>8	R	>2	R	>4/76	R	=4	S	pos	pos	Asp-92-Ala, Glu-94-Asp, Ile-100-Leu	MW816752	STRPRPGSSYVEIE	MW835862	pos	pos	pos	pos	pos	0.0742333	Negative
2261	19F	=4	I	>2	R	>8	R	>2	R	>4/76	R	=4	S	pos	pos	Asp-92-Ala, Glu-94-Asp, Ile-100-Leu	MW816753	STRPRPGSSYVEIE	MW835863	pos	pos	pos	pos	pos	0.0478333	Negative
2330	19F	=4	I	>2	R	>8	R	>2	R	>4/76	R	=4	S	pos	pos	Asp-92-Ala, Glu-94-Asp, Ile-100-Leu	MW816754	STRPRPGSSYVEIE	MW835864	pos	pos	pos	pos	pos	0.1092	Moderate
2337	19F	>4	R	>2	R	>8	R	>2	R	>4/76	R	=4	S	pos	pos	Asp-92-Ala, Glu-94-Asp, Ile-100-Leu	MW816755	STRPRPGSSYVEIE	MW835865	pos	pos	pos	pos	pos	0.095	Negative	1464
2342	19F	=4	I	>2	R	>8	R	>2	R	>4/76	R	=2	S	pos	pos	Asp-92-Ala, Glu-94-Asp, Ile-100-Leu	MW816756	STRPRPGSSYVEIE	MW835866	pos	pos	pos	pos	pos	0.0820333	Negative
2350	19F	>4	R	>2	R	>8	R	>2	R	>4/76	R	=4	S	pos	pos	Asp-92-Ala, Glu-94-Asp, Ile-100-Leu	MW816757	STRPRPGSSYVEIE	MW835867	pos	pos	pos	pos	neg	0.0696	Negative	1464
2362	19F	=4	I	>2	R	>8	R	>2	R	>4/76	R	=4	S	pos	pos	Asp-92-Ala, Glu-94-Asp, Ile-100-Leu	MW816758	STRPRPGSSYVEIE	MW835868	pos	pos	pos	pos	pos	0.1092	Moderate
2418	19F	=4	I	>2	R	>8	R	>2	R	>4/76	R	=4	S	pos	pos	Asp-92-Ala, Glu-94-Asp, Ile-100-Leu	MW816759	STRPRPGSSYVEIE	MW835869	pos	pos	pos	pos	neg	0.0940667	Negative
2426	19F	=4	I	>2	R	>8	R	>2	R	>4/76	R	=4	S	pos	pos	Asp-92-Ala, Glu-94-Asp, Ile-100-Leu	MW816760	STRPRPGSSYVEIE	MW835870	pos	pos	pos	pos	neg	0.0939667	Negative
2427	19F	>4	R	>2	R	>8	R	>2	R	>4/76	R	=2	S	pos	pos	Asp-92-Ala, Glu-94-Asp, Ile-100-Leu	MW816761	STRPGSSYYVEIE	MW835871	neg	pos	pos	pos	neg	0.0685667	Negative	236
2506	19F	=4	I	>2	R	>8	R	>2	R	>4/76	R	=4	S	pos	pos	Asp-92-Ala, Glu-94-Asp, Ile-100-Leu	MW816762	STRPRPGSSYVEIE	MW835872	pos	pos	pos	pos	pos	0.1019	Moderate
2572	19F	>4	R	>2	R	>8	R	>2	R	>4/76	R	=2	S	pos	pos	Asp-92-Ala, Glu-94-Asp, Ile-100-Leu	MW816763	STRPRPGSSYVEIE	MW835873	neg	pos	pos	pos	pos	0.0866333	Negative
2600	19F	=4	I	>2	R	>8	R	>2	R	>4/76	R	=4	S	pos	pos	Asp-92-Ala, Glu-94-Asp, Ile-100-Leu	MW816764	STRPRPGSSYVEIE	MW835874	pos	pos	pos	pos	pos	0.0943667	Negative
2611	19F	=4	I	>2	R	>8	R	>2	R	>4/76	R	=4	S	pos	pos	Asp-92-Ala, Glu-94-Asp, Ile-100-Leu	MW816765	STRPRPGSSYVEIE	MW835875	pos	pos	pos	pos	pos	0.108567	Moderate
2653	19F	=2	S	>2	R	>8	R	>2	R	>4/76	R	=4	S	pos	pos	Asp-92-Ala, Glu-94-Asp, Ile-100-Leu	MW816766	STRPRPGSSYVEIE	MW835876	pos	pos	pos	pos	neg	0.148	Moderate
2655	19F	=4	I	>2	R	>8	R	>2	R	>4/76	R	=4	S	pos	pos	Asp-92-Ala, Glu-94-Asp, Ile-100-Leu	MW816767	STRPRPGSSYVEIE	MW835877	pos	pos	pos	pos	neg	0.0793667	Negative
2720	19F	=4	I	>2	R	>8	R	>2	R	>4/76	R	=4	S	pos	pos	Asp-92-Ala, Glu-94-Asp, Ile-100-Leu	MW816770	STRPRPGSSYVEIE	MW835880	pos	pos	pos	pos	neg	0.0528667	Negative
2738	19F	=4	I	>2	R	>8	R	>2	R	=4/76	R	=2	S	pos	pos	Asp-92-Ala, Glu-94-Asp, Ile-100-Leu	MW816771	STRPGSSYYVEIE	MW835881	neg	pos	pos	pos	pos	0.0828333	Negative
2745	19F	=4	I	>2	R	>8	R	>2	R	=4/76	R	=2	S	pos	pos	Asp-92-Ala, Glu-94-Asp, Ile-100-Leu	MW816772	STRPGSSYYVEIE	MW835882	neg	pos	pos	pos	pos	0.154233	Moderate
2763	19F	=4	I	>2	R	>8	R	>2	R	>4/76	R	=4	S	pos	pos	Asp-92-Ala, Glu-94-Asp, Ile-100-Leu	MW816773	STRPGSSYYVEIE	MW835883	neg	pos	pos	pos	neg	0.0951333	Negative
2821	19F	=4	I	>2	R	>8	R	>2	R	>4/76	R	=4	S	pos	pos	Asp-92-Ala, Glu-94-Asp, Ile-100-Leu	MW816774	STRPRPGSSYVEIE	MW835884	pos	pos	pos	pos	pos	0.0927	Negative
2823	19F	>4	R	>2	R	>8	R	>2	R	>4/76	R	=4	S	pos	pos	Asp-92-Ala, Glu-94-Asp, Ile-100-Leu	MW816775	STRPRPGSSYVEIE	MW835885	pos	pos	pos	pos	pos	0.0968333	Negative
2827	19F	=4	I	>2	R	>8	R	>2	R	>4/76	R	=4	S	pos	pos	Asp-92-Ala, Glu-94-Asp, Ile-100-Leu	MW816776	STRPRPGSSYVEIE	MW835886	pos	pos	pos	pos	pos	0.116633	Moderate
2828	19F	=4	I	>2	R	>8	R	>2	R	>4/76	R	=4	S	pos	pos	Asp-92-Ala, Glu-94-Asp, Ile-100-Leu	MW816777	STRPRPGSSYVEIE	MW835887	pos	pos	pos	pos	neg	0.0938333	Negative
2837	19F	=4	I	>2	R	>8	R	>2	R	>4/76	R	=4	S	pos	pos	Asp-92-Ala, Glu-94-Asp, Ile-100-Leu	MW816778	STRPRPGSSYVEIE	MW835888	pos	pos	pos	pos	neg	0.0795	Negative
2872	19F	=2	S	>2	R	>8	R	>2	R	=4/76	R	=2	S	pos	pos	Asp-92-Ala, Glu-94-Asp, Ile-100-Leu	MW816779	STRPGSSYYVEIE	MW835889	pos	pos	pos	pos	pos	0.161467	Moderate
2881	19F	=2	S	>2	R	>8	R	>2	R	>4/76	R	=4	S	pos	pos	Asp-92-Ala, Glu-94-Asp, Ile-100-Leu	MW816780	STRPRPGSSYVEIE	MW835890	pos	pos	pos	pos	pos	0.107733	Moderate
2908	19F	=2	S	>2	R	>8	R	>2	R	>4/76	R	=4	S	pos	pos	Asp-92-Ala, Glu-94-Asp, Ile-100-Leu	MW816781	STRPRPGSSYVEIE	MW835891	pos	pos	pos	pos	pos	0.0739667	Negative
2932	19F	=4	I	>2	R	>8	R	>2	R	>4/76	R	=4	S	pos	pos	Asp-92-Ala, Glu-94-Asp, Ile-100-Leu	MW816782	STRPRPGSSYVEIE	MW835892	pos	pos	pos	pos	pos	0.0911333	Negative
2947	19F	=4	I	>2	R	>8	R	=2	R	>4/76	R	=2	S	pos	pos	Asp-92-Ala, Glu-94-Asp, Ile-100-Leu	MW816783	STRPGSSYYVEIE	MW835893	neg	pos	pos	pos	pos	0.1633	Moderate
2963	19F	=4	I	>2	R	>8	R	>2	R	>4/76	R	=4	S	pos	pos	Asp-92-Ala, Glu-94-Asp, Ile-100-Leu	MW816784	STRPRPGSSYVEIE	MW835894	pos	pos	pos	pos	pos	0.101867	Moderate
2975	19A	>4	R	>2	R	>8	R	>2	R	=4/76	R	=4	S	pos	pos	Asp-92-Ala, Glu-94-Asp, Ile-100-Leu	MW816785	No mutation	MW835895	pos	pos	pos	pos	pos	0.0921667	Negative	320
3015	19F	=4	I	>2	R	>8	R	>2	R	>4/76	R	=4	S	pos	pos	Asp-92-Ala, Glu-94-Asp, Ile-100-Leu	MW816786	STRPRPGSSYVEIE	MW835896	pos	pos	pos	pos	neg	0.0908333	Negative
3036	19F	=4	I	>2	R	>8	R	>2	R	>4/76	R	=4	S	pos	pos	Asp-92-Ala, Glu-94-Asp, Ile-100-Leu	MW816787	STRPRPGSSYVEIE	MW835897	pos	pos	pos	pos	pos	0.1176	Moderate
1492 col 1	19F	=4	I	>2	R	>8	R	>2	R	>4/76	R	=4	S	pos	pos	Asp-92-Ala, Glu-94-Asp, Ile-100-Leu	MW816802	STRPRPGSSYVEIE	MW835911	pos	pos	pos	pos	pos	0.0313	Negative
2041 col 2	19F	>4	R	>2	R	>8	R	>2	R	>4/76	R	=4	S	pos	pos	Asp-92-Ala, Glu-94-Asp, Ile-100-Leu	MW816748	STRPRPGSSYVEIE	MW835858	neg	pos	pos	pos	pos	0.1094	Moderate	320
2708 col 1	19F	=4	I	>2	R	>8	R	>2	R	>4/76	R	=4	S	pos	pos	Asp-92-Ala, Glu-94-Asp, Ile-100-Leu	MW816768	STRPRPGSSYVEIE	MW835878	pos	pos	pos	pos	pos	0.0681333	Negative
2713 col 1	19F	=4	I	>2	R	>8	R	>2	R	>4/76	R	=4	S	pos	pos	Asp-92-Ala, Glu-94-Asp, Ile-100-Leu	MW816769	STRPRPGSSYVEIE	MW835879	pos	pos	pos	pos	pos	0.0775333	Negative
KBR0008	19F	=2	S	>2	R	>8	R	>2	R	>4/76	R	=4	S	pos	pos	Asp-92-Ala, Glu-94-Asp, Ile-100-Leu	MW816708	STRPRPGSSYVEIE	MW835823	pos	pos	pos	pos	pos	0.104267	Moderate
KBR0022	19F	>4	R	>2	R	>8	R	>2	R	>4/76	R	=4	S	pos	pos	Asp-92-Ala, Glu-94-Asp, Ile-100-Leu	MW816709	STRPRPGSSYVEIE	MW835822	pos	neg	pos	pos	pos	0.0601333	Negative	1464
KBR0031	19F	>4	R	>2	R	>8	R	>2	R	>4/76	R	=2	S	pos	pos	Asp-92-Ala, Glu-94-Asp, Ile-100-Leu	MW816710	STRPRPGSSYVEIE	MW835824	pos	neg	pos	pos	pos	0.0851333	Negative
KBR0042	19F	=4	I	>2	R	>8	R	>2	R	>4/76	R	=4	S	pos	pos	Asp-92-Ala, Glu-94-Asp, Ile-100-Leu	MW816711	STRPRPGSSYVEIE	MW835825	pos	pos	pos	pos	pos	0.0458667	Negative	271
KBR0062	19F	>4	R	>2	R	>8	R	>2	R	>4/76	R	=4	S	pos	pos	Asp-92-Ala, Glu-94-Asp, Ile-100-Leu	MW816712	STRPRPGSSYVEIE	MW835826	neg	pos	pos	pos	neg	0.0706	Negative	1464
KBR0083	19F	>4	R	>2	R	>8	R	>2	R	>4/76	R	=2	S	pos	pos	Asp-92-Ala, Glu-94-Asp, Ile-100-Leu	MW816714	STRPRPGSSYVEIE	MW835827	neg	pos	pos	pos	pos	0.110367	Moderate	1464
KBR0084	19F	=2	S	>2	R	>8	R	>2	R	>4/76	R	=4	S	pos	pos	Asp-92-Ala, Glu-94-Asp, Ile-100-Leu	MW816715	STRPRPGSSYVEIE	MW835828	pos	pos	pos	pos	pos	0.0750667	Negative
KBR0103	19F	=2	S	>2	R	>8	R	>2	R	>4/76	R	=4	S	pos	pos	Asp-92-Ala, Glu-94-Asp, Ile-100-Leu	MW816717	STRPRPGSSYVEIE	MW835829	pos	pos	pos	pos	pos	0.111567	Moderate
KBR0115	19F	=2	S	>2	R	>8	R	>2	R	>4/76	R	=4	S	pos	pos	Asp-92-Ala, Glu-94-Asp, Ile-100-Leu	MW816718	STRPRPGSSYVEIE	MW835830	pos	pos	pos	pos	pos	0.0932	Negative
KBR0169	19F	>4	R	>2	R	>8	R	>2	R	>4/76	R	=2	S	pos	pos	Asp-92-Ala, Glu-94-Asp, Ile-100-Leu	MW816720	STRPRPGSSYVEIE	MW835831	neg	pos	pos	pos	pos	0.0801333	Negative
KBR0193	19F	=4	I	>2	R	>8	R	>2	R	>4/76	R	=2	S	pos	pos	Asp-92-Ala, Glu-94-Asp, Ile-100-Leu	MW816721	STRPRPGSSYVEIE	MW835832	neg	pos	pos	pos	pos	0.0956333	Negative
KBR0198	19F	=4	I	>2	R	>8	R	>2	R	>4/76	R	=2	S	pos	pos	Asp-92-Ala, Glu-94-Asp, Ile-100-Leu	MW816722	STRPRPGSSYVEIE	MW835833	neg	pos	pos	pos	pos	0.0759	Negative
KBR0199	19F	=4	I	>2	R	>8	R	>2	R	>4/76	R	=2	S	pos	pos	Asp-92-Ala, Glu-94-Asp, Ile-100-Leu	MW816723	STRPRPGSSYVEIE	MW835834	neg	pos	pos	pos	pos	0.0750667	Negative
KBR0201	19F	=2	S	>2	R	>8	R	>2	R	>4/76	R	=4	S	pos	pos	Asp-92-Ala, Glu-94-Asp, Ile-100-Leu	MW816724	STRPRPGSSYVEIE	MW835835	pos	pos	pos	pos	pos	0.0572333	Negative
KBR0204	19F	>4	R	>2	R	>8	R	>2	R	>4/76	R	=4	S	pos	pos	Asp-92-Ala, Glu-94-Asp, Ile-100-Leu	MW816725	STRPRPGSSYVEIE	MW835836	neg	pos	pos	pos	pos	0.0953667	Negative
KBR0218	19F	=4	I	>2	R	>8	R	>2	R	>4/76	R	=2	S	pos	pos	Asp-92-Ala, Glu-94-Asp, Ile-100-Leu	MW816726	STRPRPGSSYVEIE	MW835837	neg	pos	pos	pos	pos	0.0996667	Negative
KBR0221	19F	=4	I	>2	R	>8	R	>2	R	>4/76	R	=4	S	pos	pos	Asp-92-Ala, Glu-94-Asp, Ile-100-Leu	MW816727	STRPRPGSSYVEIE	MW835838	pos	pos	pos	pos	pos	0.0527333	Negative
KBR0285	19F	=4	I	>2	R	>8	R	>2	R	>4/76	R	=4	S	pos	pos	Asp-92-Ala, Glu-94-Asp, Ile-100-Leu	MW816729	STRPRPGSSYVEIE	MW835839	pos	pos	pos	pos	pos	0.134733	Moderate
KBR0294	19F	=2	S	>2	R	>8	R	>2	R	>4/76	R	=4	S	pos	pos	Asp-92-Ala, Glu-94-Asp, Ile-100-Leu	MW816730	STRPRPGSSYVEIE	MW835840	pos	pos	pos	pos	pos	0.1366	Moderate
KBR0312	19F	=4	I	=2	R	>8	R	=2	R	>4/76	R	=2	S	pos	pos	Asp-92-Ala, Glu-94-Asp, Ile-100-Leu	MW816731	STRPRPGSSYVEIE	MW835841	neg	pos	pos	pos	pos	0.0741	Negative
KBR0329	19F	=2	S	>2	R	>8	R	>2	R	>4/76	R	=4	S	pos	pos	Asp-92-Ala, Glu-94-Asp, Ile-100-Leu	MW816732	STRPRPGSSYVEIE	MW835842	pos	pos	pos	pos	pos	0.0766333	Negative
KBR0379	19F	=4	I	>2	R	>8	R	>2	R	>4/76	R	=4	S	pos	pos	Asp-92-Ala, Glu-94-Asp, Ile-100-Leu	MW816733	STRPRPGSSYVEIE	MW835843	pos	pos	pos	pos	pos	0.0977333	Negative
KBR0385	19F	=2	S	>2	R	>8	R	>2	R	>4/76	R	=4	S	pos	pos	Asp-92-Ala, Glu-94-Asp, Ile-100-Leu	MW816734	STRPRPGSSYVEIE	MW835844	pos	pos	pos	pos	pos	0.168533	Moderate
KBR0396	19F	=2	S	>2	R	>8	R	>2	R	>4/76	R	=4	S	pos	pos	Asp-92-Ala, Glu-94-Asp, Ile-100-Leu	MW816735	STRPRPGSSYVEIE	MW835845	pos	pos	pos	pos	pos	0.0726333	Negative
KBR0406	19F	=2	S	>2	R	>8	R	>2	R	>4/76	R	=4	S	pos	pos	Asp-92-Ala, Glu-94-Asp, Ile-100-Leu	MW816736	STRPRPGSSYVEIE	MW835846	pos	pos	pos	pos	pos	0.0542	Negative
WKT0041	19F	N/A	S	N/A	S	N/A	R	N/A	S	N/A	R	N/A	R	pos	pos	Asp-92-Ala	MW816737	No mutation	MW835847	neg	neg	pos	neg	pos	0.317367	Strong	5047
WKT0042	19F	N/A	R	N/A	R	N/A	R	N/A	R	N/A	S	N/A	S	pos	pos	Asp-92-Ala, Glu-94-Asp, Ile-100-Leu	MW816738	STRPRPGSSYVEIE	MW835848	pos	pos	pos	pos	pos	0.0523667	Negative
WKT0056	19F	N/A	R	N/A	S	N/A	R	N/A	S	N/A	R	N/A	S	pos	pos	Asp-92-Ser, Glu-94-Asp, Ile-100-Leu	MW816739	STRPGSSYYVEIE	MW835849	neg	pos	pos	pos	pos	0.0885	Negative
WKT0073	19A	N/A	R	N/A	R	N/A	R	N/A	S	N/A	R	N/A	S	pos	pos	Asp-92-Ala, Ile-100-Leu	MW816740	STRPGSSYSYVEIE	MW835850	neg	neg	pos	pos	neg	0.0567333	Negative
WKT0098	19F	N/A	R	N/A	R	N/A	R	N/A	S	N/A	S	N/A	S	pos	pos	Asp-92-Ala, Glu-94-Asp, Ile-100-Leu	MW816741	STRPRPGSSYVEIE	MW835851	pos	pos	pos	pos	neg	0.0291	Negative
WKT0217	19F	N/A	R	N/A	R	N/A	R	N/A	S	N/A	S	N/A	S	pos	pos	Asp-92-Ala, Glu-94-Asp, Ile-100-Leu	MW816742	STRPGSSYYVEIE	MW835852	neg	pos	pos	pos	pos	0.0834	Negative
WKT0275	19F	N/A	R	N/A	R	N/A	R	N/A	S	N/A	S	N/A	S	pos	pos	Asp-92-Ala	MW816743	STRPGSSYYVEIE	MW835853	neg	pos	pos	pos	pos	0.102667	Moderate
WKT0357	19A	N/A	R	N/A	S	N/A	R	N/A	S	N/A	R	N/A	S	pos	pos	Asp-92-Ala, Ile-100-Leu	MW816744	STRPGSSYSYVEIE	MW835854	neg	neg	pos	pos	neg	0.0858	Negative
WKT0364	19F	N/A	R	N/A	R	N/A	R	N/A	S	N/A	R	N/A	S	pos	pos	Asp-92-Ala, Ile-100-Leu	MW816745	STRPGSSYYVEIE	MW835855	neg	pos	pos	pos	pos	0.0955333	Negative
WKT0368	19F	N/A	R	N/A	R	N/A	S	N/A	R	N/A	R	N/A	S	pos	pos	Asp-92-Ala, Glu-94-Asp, Ile-100-Leu	MW816746	STRPRPGSSYVEIE	MW835856	pos	pos	pos	pos	pos	0.0803	Negative
WKT0409	19F	N/A	R	N/A	R	N/A	R	N/A	S	N/A	S	N/A	S	pos	pos	Asp-92-Ala, Ile-100-Leu	MW816747	STRPGSSYYVEIE	MW835857	neg	pos	pos	pos	pos	0.1302	Moderate
N/A= Not applied
R= Resistant
S= Susceptible
I= Intermediate
